# Supplementary material for: Benzothiazole Derivatives Endowed with Antiproliferative Activity in Paraganglioma and Pancreatic Cancer Cells: Structure–Activity Relationship Studies and Target Prediction Analysis
Source: Pharmaceuticals (Basel). 2022 Jul 28;15(8):937. doi: 10.3390/ph15080937 (PMC9412555; doi:10.3390/ph15080937)
Supplement: Supplementary file 1 [file pharmaceuticals-15-00937-s001.zip]

Archive with 1 entries (1 files):
- pharmaceuticals-1802529-supplementary.pdf
